# Supplementary material for: Senecio polyanthemoides Sch. Bip. (Asteraceae) Essential Oils: Chemical Composition, Interpopulation Variability Study and In Vitro Biological Activities of Eight Wild Populations
Source: Molecules. 2026 Jun 8;31(12):2006. doi: 10.3390/molecules31122006 (PMC13305831; doi:10.3390/molecules31122006)
Supplement: Supplementary file 1 [file molecules-31-02006-s001.zip]

Archive with 1 entries (1 files):
- molecules-4267020-supplementary.pdf
